# Supplementary material for: Secondary organic aerosol association with cardiorespiratory disease mortality in the United States
Source: Nat Commun. 2021 Dec 16;12:7215. doi: 10.1038/s41467-021-27484-1 (PMC8677800; doi:10.1038/s41467-021-27484-1)
Supplement: Supplementary file 3 — Source Data [file 41467_2021_27484_MOESM3_ESM.xlsx]

## Sheet: Figure1a
FIPS.countycode	PM25_SOA.ugm3.cmaq
1001	4.13046
1003	3.40523
1005	3.52664
1007	4.58117
1009	3.79084
1011	3.69474
1013	3.75157
1015	4.12334
1017	4.28826
1019	3.93541
1021	4.28548
1023	4.22601
1025	4.09461
1027	3.99926
1029	4.02698
1031	3.28304
1033	3.30234
1035	3.74674
1037	4.34261
1039	3.39056
1041	3.52272
1043	3.71666
1045	3.2226
1047	4.19033
1049	3.44543
1051	4.17427
1053	3.64144
1055	3.87876
1057	4.15491
1059	3.32879
1061	3.16934
1063	4.49013
1065	4.41479
1067	3.2528
1069	3.12474
1071	3.37028
1073	4.338
1075	3.97388
1077	3.23591
1079	3.43738
1081	4.08718
1083	3.38013
1085	3.7939
1087	4.03247
1089	3.40372
1091	4.2932
1093	3.6368
1095	3.57051
1097	3.4886
1099	3.85876
1101	3.83367
1103	3.51899
1105	4.43449
1107	4.36179
1109	3.45819
1111	4.06173
1113	4.03467
1115	4.16325
1117	4.43537
1119	4.35688
1121	4.26869
1123	4.26927
1125	4.60445
1127	4.23479
1129	3.97807
1131	4.12877
1133	3.77152
4001	0.77337
4003	0.933115
4005	0.865748
4007	1.10471
4009	0.990279
4011	0.910235
4012	1.33037
4013	1.46518
4015	1.07894
4017	0.867328
4019	1.1013
4021	1.34782
4023	0.888715
4025	1.04506
4027	1.29392
5001	3.25626
5003	3.82861
5005	2.72295
5007	2.56143
5009	2.48668
5011	4.27708
5013	4.41317
5015	2.41038
5017	3.17477
5019	4.32146
5021	2.72046
5023	3.06821
5025	4.14173
5027	4.39055
5029	3.3249
5031	2.84111
5033	2.85272
5035	2.95425
5037	2.88098
5039	4.28761
5041	3.22122
5043	3.71232
5045	3.39804
5047	2.90314
5049	2.70325
5051	3.67511
5053	4.07426
5055	2.80527
5057	3.82399
5059	4.10909
5061	3.45996
5063	2.96409
5065	2.8148
5067	2.93803
5069	3.74269
5071	2.88585
5073	4.0581
5075	2.87121
5077	2.96902
5079	3.56176
5081	3.49194
5083	3.06832
5085	3.36642
5087	2.43037
5089	2.64899
5091	3.70139
5093	2.81466
5095	3.08286
5097	3.29146
5099	4.21958
5101	2.46689
5103	4.51156
5105	3.37561
5107	3.04314
5109	3.63194
5111	2.8523
5113	2.9288
5115	3.06031
5117	3.17972
5119	3.62036
5121	2.79083
5123	2.93389
5125	3.75473
5127	2.90743
5129	2.61855
5131	2.95197
5133	3.43928
5135	2.81188
5137	2.79514
5139	4.48637
5141	2.91999
5143	2.51817
5145	3.14938
5147	2.98082
5149	3.32736
6001	1.57508
6003	0.913229
6005	1.97744
6007	2.21244
6009	2.06686
6011	1.47369
6013	1.59763
6015	0.917323
6017	1.72133
6019	1.88414
6021	1.51784
6023	0.938115
6025	1.76589
6027	1.00129
6029	2.13316
6031	2.43526
6033	1.11916
6035	1.08959
6037	2.71857
6039	1.99918
6041	0.943509
6043	1.77278
6045	0.976408
6047	2.17929
6049	1.00171
6051	0.695677
6053	1.36556
6055	1.26632
6057	1.80188
6059	3.53806
6061	1.91663
6063	1.4429
6065	2.21903
6067	2.23466
6069	1.40323
6071	1.77341
6073	2.55036
6077	2.13636
6079	1.61667
6081	1.11171
6083	1.46429
6085	1.75493
6087	1.36123
6089	1.4816
6091	1.3508
6093	1.02727
6095	1.5365
6097	1.05073
6099	2.13565
6101	2.1017
6103	1.53481
6105	1.02889
6107	2.08868
6109	1.35904
6111	1.77919
6113	1.63569
6115	2.46155
8001	0.974089
8003	0.617502
8005	0.915588
8007	0.669081
8009	0.803177
8011	0.778737
8013	0.898475
8014	1.29909
8015	0.528232
8017	0.832689
8019	0.621611
8021	0.595979
8023	0.602205
8025	0.76376
8027	0.580104
8029	0.617452
8031	1.3446
8033	0.611151
8035	0.85592
8037	0.60296
8039	0.759858
8041	0.734197
8043	0.619977
8045	0.605652
8047	0.773267
8049	0.680326
8051	0.557672
8053	0.520838
8055	0.597754
8057	0.681158
8059	0.93062
8061	0.830772
8063	0.826394
8065	0.525746
8067	0.638818
8069	0.767843
8071	0.638744
8073	0.755728
8075	0.845777
8077	0.627712
8079	0.553297
8081	0.641254
8083	0.672773
8085	0.617759
8087	0.915411
8089	0.731195
8091	0.543193
8093	0.570554
8095	0.876826
8097	0.545914
8099	0.852919
8101	0.710458
8103	0.614934
8105	0.583064
8107	0.637437
8109	0.560168
8111	0.51695
8113	0.600582
8115	0.870427
8117	0.576454
8119	0.618069
8121	0.839086
8123	0.958876
8125	0.868932
9001	2.60179
9003	2.39433
9005	2.30477
9007	2.4499
9009	2.51113
9011	2.36535
9013	2.35677
9015	2.3302
10001	2.61763
10003	2.7869
10005	2.52463
11001	3.11466
12001	2.66767
12003	2.93654
12005	3.02368
12007	2.74053
12009	1.90579
12011	1.77734
12013	3.18681
12015	1.86007
12017	2.4091
12019	2.60831
12021	1.62504
12023	2.91074
12027	1.90231
12029	2.5465
12031	2.76266
12033	3.33947
12035	2.28864
12037	2.84237
12039	3.32652
12041	2.63883
12043	1.7914
12045	2.87221
12047	2.97543
12049	1.98671
12051	1.74657
12053	2.33908
12055	1.83182
12057	2.4439
12059	3.21894
12061	1.6634
12063	3.18128
12065	3.12923
12067	2.74232
12069	2.48001
12071	1.82138
12073	3.23007
12075	2.48057
12077	3.18192
12079	3.02341
12081	2.11279
12083	2.49106
12085	1.67016
12086	1.4059
12087	1.38001
12089	2.92137
12091	3.27497
12093	1.77514
12095	2.43169
12097	2.01561
12099	1.73238
12101	2.41369
12103	2.48147
12105	2.21996
12107	2.4956
12109	2.40408
12111	1.6454
12113	3.35256
12115	2.01673
12117	2.43571
12119	2.48724
12121	2.78099
12123	2.81424
12125	2.8094
12127	2.29163
12129	3.03077
12131	3.16261
12133	3.18468
13001	3.29674
13003	3.34683
13005	3.25234
13007	3.32947
13009	4.37302
13011	3.82869
13013	4.02603
13015	4.11695
13017	3.27686
13019	3.35726
13021	4.25448
13023	3.80183
13025	3.06968
13027	3.28089
13029	3.30588
13031	3.42672
13033	3.79654
13035	4.39883
13037	3.30292
13039	2.87582
13043	3.47222
13045	3.95117
13047	3.81746
13049	3.02913
13051	2.98697
13053	3.97958
13055	3.7173
13057	3.96498
13059	4.1218
13061	3.37228
13063	4.04989
13065	3.21763
13067	4.03766
13069	3.33719
13071	3.24578
13073	4.04454
13075	3.30929
13077	4.18346
13079	4.23367
13081	3.4053
13083	3.37363
13085	3.45802
13087	3.3382
13089	4.07701
13091	3.60127
13093	3.56057
13095	3.39387
13097	4.02649
13099	3.2462
13101	3.1569
13103	3.4077
13105	4.18903
13107	3.68906
13109	3.40058
13111	3.11252
13113	4.13084
13115	4.11603
13117	3.87065
13119	3.94861
13121	4.09049
13123	3.28869
13125	4.10664
13127	2.88888
13129	4.01789
13131	3.31246
13133	4.36563
13135	3.9901
13137	3.30076
13139	3.74139
13141	4.2977
13143	3.92443
13145	4.23148
13147	3.98923
13149	4.17948
13151	4.1216
13153	3.84701
13155	3.23841
13157	4.0252
13159	4.51344
13161	3.32201
13163	3.96418
13165	3.64931
13167	3.92712
13169	4.47845
13171	4.125
13173	3.33376
13175	3.85771
13177	3.48527
13179	3.1544
13181	4.22887
13183	3.28377
13185	3.3128
13187	3.23032
13189	4.10923
13191	2.92195
13193	3.87452
13195	4.06652
13197	3.87145
13199	4.11829
13201	3.2254
13205	3.28459
13207	4.38101
13209	3.52165
13211	4.41277
13213	3.56002
13215	4.16415
13217	4.30719
13219	4.19596
13221	4.25219
13223	4.04152
13225	3.95726
13227	3.54796
13229	3.18942
13231	4.10575
13233	3.96826
13235	3.56638
13237	4.5068
13239	3.61747
13241	2.85269
13243	3.43863
13245	3.96406
13247	4.2269
13249	3.80744
13251	3.57997
13253	3.25423
13255	4.09498
13257	3.59795
13259	3.74389
13261	3.66763
13263	4.19385
13265	4.25968
13267	3.35664
13269	3.98729
13271	3.44716
13273	3.46207
13275	3.29463
13277	3.21725
13279	3.42881
13281	2.93106
13283	3.68872
13285	4.26323
13287	3.20251
13289	4.12298
13291	3.0127
13293	4.24825
13295	3.62457
13297	4.19279
13299	3.15727
13301	4.17957
13303	4.12855
13305	3.1915
13307	3.63087
13309	3.57167
13311	3.18978
13313	3.94249
13315	3.36541
13317	4.23688
13319	4.19278
13321	3.27899
16001	1.24082
16003	0.919332
16005	0.864295
16007	0.760431
16009	1.18773
16011	0.918553
16013	0.762075
16015	1.07631
16017	1.31407
16019	0.884565
16021	1.07692
16023	0.740265
16025	0.764813
16027	1.27261
16029	0.795946
16031	0.811605
16033	0.77986
16035	1.08818
16037	0.677191
16039	0.947855
16041	0.824791
16043	0.909706
16045	1.22967
16047	1.01838
16049	0.903834
16051	0.966304
16053	1.07358
16055	1.35194
16057	1.19274
16059	0.695059
16061	0.99257
16063	0.935225
16065	0.96535
16067	0.951591
16069	1.05313
16071	0.819423
16073	0.751711
16075	1.34061
16077	0.876073
16079	1.06754
16081	0.817993
16083	0.829507
16085	0.816352
16087	1.03823
17001	2.01679
17003	2.68129
17005	2.2347
17007	1.98164
17009	2.02558
17011	1.96611
17013	2.33822
17015	1.88412
17017	2.04689
17019	2.07863
17021	2.12438
17023	2.22134
17025	2.25369
17027	2.32195
17029	2.1531
17031	2.29865
17033	2.29634
17035	2.19318
17037	2.0007
17039	2.05687
17041	2.11994
17043	2.26681
17045	2.15703
17047	2.38541
17049	2.20372
17051	2.19866
17053	2.02965
17055	2.53701
17057	2.01473
17059	2.578
17061	2.20887
17063	2.04072
17065	2.45851
17067	1.96716
17069	2.66923
17071	1.9468
17073	1.93849
17075	2.05712
17077	2.63685
17079	2.22792
17081	2.41337
17083	2.33657
17085	1.83754
17087	2.66514
17089	2.13849
17091	2.09147
17093	2.09842
17095	1.9632
17097	2.14128
17099	2.00765
17101	2.33942
17103	1.94686
17105	1.99965
17107	2.05782
17109	1.97772
17111	2.03166
17113	2.01861
17115	2.10438
17117	2.18263
17119	2.33683
17121	2.28243
17123	2.00616
17125	2.04789
17127	2.7209
17129	2.06807
17131	1.92161
17133	2.50939
17135	2.16741
17137	2.08151
17139	2.132
17141	1.92614
17143	2.0231
17145	2.50245
17147	2.08465
17149	2.11532
17151	2.68021
17153	2.6618
17155	2.00964
17157	2.53822
17159	2.28232
17161	1.94202
17163	2.43449
17165	2.57986
17167	2.10947
17169	2.01055
17171	2.1132
17173	2.16395
17175	1.97428
17177	1.87017
17179	2.03971
17181	2.65975
17183	2.1056
17185	2.39458
17187	1.94448
17189	2.38995
17191	2.35109
17193	2.45941
17195	1.92259
17197	2.16355
17199	2.62864
17201	1.95661
17203	2.00508
18001	2.19866
18003	2.21404
18005	2.52577
18007	2.07645
18009	2.2254
18011	2.25031
18013	2.50771
18015	2.15217
18017	2.14634
18019	2.79637
18021	2.3384
18023	2.17719
18025	2.69131
18027	2.50286
18029	2.75
18031	2.45574
18033	2.14928
18035	2.26245
18037	2.61936
18039	2.16991
18041	2.42855
18043	2.78128
18045	2.15425
18047	2.55544
18049	2.12652
18051	2.50642
18053	2.20911
18055	2.43562
18057	2.35298
18059	2.38968
18061	2.75835
18063	2.33051
18065	2.31427
18067	2.1901
18069	2.19109
18071	2.58514
18073	2.10777
18075	2.20832
18077	2.70541
18079	2.60405
18081	2.45086
18083	2.42328
18085	2.16344
18087	2.12199
18089	2.26013
18091	2.15589
18093	2.56601
18095	2.31482
18097	2.44984
18099	2.14157
18101	2.52719
18103	2.15643
18105	2.49768
18107	2.18713
18109	2.41527
18111	2.08236
18113	2.1462
18115	2.82341
18117	2.61866
18119	2.4024
18121	2.24635
18123	2.7611
18125	2.58198
18127	2.23397
18129	2.53224
18131	2.11088
18133	2.29165
18135	2.25556
18137	2.58666
18139	2.37736
18141	2.14659
18143	2.70981
18145	2.4232
18147	2.72046
18149	2.12383
18151	2.11176
18153	2.35838
18155	2.77927
18157	2.17488
18159	2.21465
18161	2.47312
18163	2.58536
18165	2.2084
18167	2.31593
18169	2.1776
18171	2.10558
18173	2.65564
18175	2.62278
18177	2.33812
18179	2.19377
18181	2.12986
18183	2.17266
19001	1.52795
19003	1.54155
19005	1.58762
19007	1.77961
19009	1.4519
19011	1.68863
19013	1.61264
19015	1.52056
19017	1.55926
19019	1.64839
19021	1.37081
19023	1.52598
19025	1.41554
19027	1.4242
19029	1.49176
19031	1.81385
19033	1.44612
19035	1.36482
19037	1.51029
19039	1.65987
19041	1.3429
19043	1.65667
19045	1.88188
19047	1.40738
19049	1.56757
19051	1.82541
19053	1.70191
19055	1.69692
19057	1.91431
19059	1.3259
19061	1.75454
19063	1.34801
19065	1.59176
19067	1.48801
19069	1.46728
19071	1.53507
19073	1.46087
19075	1.55364
19077	1.49015
19079	1.48202
19081	1.41595
19083	1.51127
19085	1.45073
19087	1.84977
19089	1.47625
19091	1.41477
19093	1.3831
19095	1.725
19097	1.8367
19099	1.63868
19101	1.82095
19103	1.80169
19105	1.76774
19107	1.75111
19109	1.38968
19111	1.92159
19113	1.76763
19115	1.86194
19117	1.70496
19119	1.31378
19121	1.59376
19123	1.72831
19125	1.69935
19127	1.58627
19129	1.51132
19131	1.4569
19133	1.41616
19135	1.74484
19137	1.51662
19139	1.85828
19141	1.33431
19143	1.30045
19145	1.56197
19147	1.37213
19149	1.36055
19151	1.38601
19153	1.65651
19155	1.48184
19157	1.67232
19159	1.65623
19161	1.39784
19163	1.9123
19165	1.42801
19167	1.34987
19169	1.56443
19171	1.62299
19173	1.59226
19175	1.59004
19177	1.865
19179	1.79614
19181	1.66475
19183	1.7859
19185	1.73023
19187	1.44521
19189	1.40175
19191	1.53751
19193	1.39474
19195	1.41706
19197	1.44019
20001	2.03579
20003	1.96686
20005	1.73924
20007	1.40399
20009	1.28838
20011	2.11855
20013	1.6398
20015	1.72891
20017	1.67904
20019	1.92172
20021	2.25976
20023	0.924317
20025	1.15892
20027	1.50288
20029	1.4172
20031	1.85308
20033	1.25142
20035	1.79701
20037	2.19011
20039	1.04283
20041	1.56922
20043	1.72375
20045	1.88712
20047	1.21716
20049	1.85555
20051	1.17998
20053	1.35729
20055	1.102
20057	1.15273
20059	1.92695
20061	1.60221
20063	1.06415
20065	1.10067
20067	1.0469
20069	1.12241
20071	0.939638
20073	1.79341
20075	0.947608
20077	1.58269
20079	1.66296
20081	1.10496
20083	1.14468
20085	1.67425
20087	1.80505
20089	1.29337
20091	2.03551
20093	1.02683
20095	1.50507
20097	1.22734
20099	2.18923
20101	1.09478
20103	1.90418
20105	1.33665
20107	2.06441
20109	0.998781
20111	1.73997
20113	1.54637
20115	1.63566
20117	1.53292
20119	1.10428
20121	2.03343
20123	1.32814
20125	2.11687
20127	1.6398
20129	0.940601
20131	1.58105
20133	2.12238
20135	1.13524
20137	1.08867
20139	1.79856
20141	1.2325
20143	1.45099
20145	1.22375
20147	1.15259
20149	1.60689
20151	1.34247
20153	0.991741
20155	1.48133
20157	1.37437
20159	1.39581
20161	1.56682
20163	1.1627
20165	1.19565
20167	1.25558
20169	1.49877
20171	1.05926
20173	1.71581
20175	1.0755
20177	1.76988
20179	1.05572
20181	0.924214
20183	1.22276
20185	1.31645
20187	0.943968
20189	1.02511
20191	1.72203
20193	0.997663
20195	1.11148
20197	1.67011
20199	0.925946
20201	1.46539
20203	0.998336
20205	2.02939
20207	1.94358
20209	2.05265
21001	2.95003
21003	3.0077
21005	2.7095
21007	2.66057
21009	2.96603
21011	2.74049
21013	2.9388
21015	2.76765
21017	2.70575
21019	2.92524
21021	2.74112
21023	2.69097
21025	2.91453
21027	2.75094
21029	2.86178
21031	2.91227
21033	2.7667
21035	2.8241
21037	2.7578
21039	2.63789
21041	2.79709
21043	2.77714
21045	2.82449
21047	2.83415
21049	2.77448
21051	2.96451
21053	2.96662
21055	2.70171
21057	3.05149
21059	2.74433
21061	2.9229
21063	2.80958
21065	2.82166
21067	2.75285
21069	2.6988
21071	2.91328
21073	2.70249
21075	2.67847
21077	2.73718
21079	2.79924
21081	2.66458
21083	2.69149
21085	2.82767
21087	2.87796
21089	2.86062
21091	2.79479
21093	2.78557
21095	2.74056
21097	2.66145
21099	2.87728
21101	2.64115
21103	2.70383
21105	2.66142
21107	2.82144
21109	2.85774
21111	2.85858
21113	2.74885
21115	2.92513
21117	2.76162
21119	2.89904
21121	3.00229
21123	2.79192
21125	3.01492
21127	2.89114
21129	2.93063
21131	2.8238
21133	2.67742
21135	2.70325
21137	2.80142
21139	2.76933
21141	2.91708
21143	2.7998
21145	2.74356
21147	3.04186
21149	2.73741
21151	2.81271
21153	2.90226
21155	2.76562
21157	2.83235
21159	2.91106
21161	2.71226
21163	2.75332
21165	2.7668
21167	2.71572
21169	2.94959
21171	3.03056
21173	2.76889
21175	2.84632
21177	2.87465
21179	2.78606
21181	2.68983
21183	2.85053
21185	2.77261
21187	2.67569
21189	2.94228
21191	2.67091
21193	2.86852
21195	2.8167
21197	2.80108
21199	2.99493
21201	2.67801
21203	2.87293
21205	2.71658
21207	2.99162
21209	2.67159
21211	2.71218
21213	2.98019
21215	2.74887
21217	2.83155
21219	2.86769
21221	2.84218
21223	2.78238
21225	2.62916
21227	2.97394
21229	2.73313
21231	2.95336
21233	2.69925
21235	3.07007
21237	2.87504
21239	2.71284
22001	2.60931
22003	3.11846
22005	3.08807
22007	2.77268
22009	3.12257
22011	3.14702
22013	4.21033
22015	4.0575
22017	3.72485
22019	2.75345
22021	3.70056
22023	2.26671
22025	3.27705
22027	4.20923
22029	3.21816
22031	3.76788
22033	3.3649
22035	3.14008
22037	3.36141
22039	3.05978
22041	3.22736
22043	3.80225
22045	2.61871
22047	3.05732
22049	4.11254
22051	2.27336
22053	2.56889
22055	2.75489
22057	2.3141
22059	3.49852
22061	4.17858
22063	3.26452
22065	3.23493
22067	3.58591
22069	3.88993
22071	2.59901
22073	3.83819
22075	2.06598
22077	3.15799
22079	3.50093
22081	4.0433
22083	3.3061
22085	3.62688
22087	2.35594
22089	2.60944
22091	3.38926
22093	2.86913
22095	2.82521
22097	2.95654
22099	2.76927
22101	2.45567
22103	3.18746
22105	3.20716
22107	3.26506
22109	2.19237
22111	4.23567
22113	2.33031
22115	3.39892
22117	3.20313
22119	4.19885
22121	3.25688
22123	3.15861
22125	3.2884
22127	4.05098
23001	2.00004
23003	1.54573
23005	2.03926
23007	1.66981
23009	1.69226
23011	1.98022
23013	1.91737
23015	2.01164
23017	1.7479
23019	1.67863
23021	1.62286
23023	2.08483
23025	1.71928
23027	1.87789
23029	1.53626
23031	2.12688
24001	2.32773
24003	2.93833
24005	2.79154
24009	2.86
24011	2.67365
24013	2.71012
24015	2.80555
24017	3.02912
24019	2.73892
24021	2.73585
24023	2.12349
24025	2.83293
24027	2.87145
24029	2.77879
24031	2.93501
24033	3.00291
24035	2.72315
24037	2.89739
24039	2.60807
24041	2.7642
24043	2.66238
24045	2.64706
24047	2.47421
24510	2.90268
25001	2.05164
25003	2.09221
25005	2.38939
25007	2.00375
25009	2.39849
25011	2.17128
25013	2.32288
25015	2.27063
25017	2.44861
25019	1.74038
25021	2.50103
25023	2.33602
25025	2.53725
25027	2.2949
26001	1.6643
26003	1.27475
26005	2.07408
26007	1.62496
26009	1.56662
26011	1.79132
26013	1.12574
26015	2.03142
26017	1.87205
26019	1.60213
26021	2.1459
26023	2.0713
26025	2.04829
26027	2.11548
26029	1.53878
26031	1.50308
26033	1.35169
26035	1.70125
26037	1.97095
26039	1.6279
26041	1.38388
26043	1.2958
26045	2.01127
26047	1.49596
26049	2.00334
26051	1.76296
26053	1.17081
26055	1.60484
26057	1.86295
26059	2.06328
26061	1.11074
26063	1.80186
26065	2.02504
26067	1.96406
26069	1.73267
26071	1.19657
26073	1.7924
26075	2.07467
26077	2.08757
26079	1.59141
26081	2.01982
26083	1.03759
26085	1.70674
26087	1.96248
26089	1.56475
26091	2.12988
26093	2.0564
26095	1.29622
26097	1.37171
26099	2.24712
26101	1.66108
26103	1.21182
26105	1.73475
26107	1.77583
26109	1.43915
26111	1.86789
26113	1.62901
26115	2.19084
26117	1.86456
26119	1.57481
26121	1.97002
26123	1.82237
26125	2.13997
26127	1.79899
26129	1.69169
26131	1.14315
26133	1.69039
26135	1.62293
26137	1.53237
26139	2.06455
26141	1.53627
26143	1.65972
26145	1.917
26147	2.09743
26149	2.10366
26151	1.89464
26153	1.33721
26155	1.9617
26157	1.88214
26159	2.10222
26161	2.14993
26163	2.27117
26165	1.62271
27001	1.13483
27003	1.49835
27005	1.0712
27007	1.03943
27009	1.28985
27011	1.17551
27013	1.39115
27015	1.32987
27017	1.16495
27019	1.42548
27021	1.09696
27023	1.21388
27025	1.39512
27027	1.09489
27029	1.02442
27031	0.9763
27033	1.2998
27035	1.14772
27037	1.49301
27039	1.42214
27041	1.13434
27043	1.38985
27045	1.47219
27047	1.39948
27049	1.43261
27051	1.13586
27053	1.52591
27055	1.53612
27057	1.07082
27059	1.37394
27061	1.06321
27063	1.3034
27065	1.25744
27067	1.21899
27069	0.97014
27071	1.00998
27073	1.18041
27075	1.03133
27077	0.973508
27079	1.39887
27081	1.16685
27083	1.20612
27085	1.31519
27087	1.04279
27089	0.979027
27091	1.34549
27093	1.25724
27095	1.26983
27097	1.20026
27099	1.43477
27101	1.22377
27103	1.36296
27105	1.26052
27107	1.05926
27109	1.46173
27111	1.10163
27113	1.00292
27115	1.23542
27117	1.20574
27119	1.02846
27121	1.17434
27123	1.56283
27125	1.03696
27127	1.26546
27129	1.26368
27131	1.42369
27133	1.26617
27135	0.964092
27137	1.08041
27139	1.4411
27141	1.38166
27143	1.34479
27145	1.23056
27147	1.4008
27149	1.16504
27151	1.19316
27153	1.15042
27155	1.14773
27157	1.47935
27159	1.11615
27161	1.39278
27163	1.49814
27165	1.35528
27167	1.11501
27169	1.50282
27171	1.34336
27173	1.22079
28001	3.3771
28003	3.3058
28005	3.38092
28007	3.9221
28009	3.26985
28011	3.03264
28013	3.71516
28015	3.6174
28017	3.69777
28019	4.03432
28021	3.42106
28023	4.06102
28025	3.9311
28027	3.01929
28029	3.48989
28031	3.59476
28033	3.12795
28035	3.52366
28037	3.5692
28039	3.49462
28041	3.68903
28043	3.67758
28045	3.02739
28047	3.17306
28049	3.41437
28051	3.54907
28053	3.15516
28055	3.22774
28057	3.58964
28059	3.25147
28061	3.90734
28063	3.40786
28065	3.50149
28067	3.74451
28069	4.05881
28071	3.4881
28073	3.40756
28075	4.08367
28077	3.4725
28079	3.91095
28081	3.60858
28083	3.2019
28085	3.39432
28087	4.09689
28089	3.66024
28091	3.3688
28093	3.24271
28095	3.85448
28097	3.89426
28099	4.04601
28101	3.98008
28103	4.17428
28105	4.07322
28107	3.29298
28109	3.23587
28111	3.70114
28113	3.26649
28115	3.5464
28117	3.40911
28119	3.10708
28121	3.59641
28123	3.84588
28125	3.1581
28127	3.55571
28129	3.82277
28131	3.43188
28133	3.03851
28135	3.2423
28137	3.188
28139	3.28925
28141	3.3361
28143	3.06556
28145	3.42633
28147	3.19845
28149	3.37548
28151	3.05769
28153	3.89326
28155	3.88903
28157	3.37416
28159	4.01435
28161	3.57764
28163	3.31049
29001	1.88618
29003	1.77648
29005	1.5802
29007	2.13088
29009	2.39874
29011	2.25106
29013	2.15491
29015	2.22903
29017	2.59805
29019	2.19056
29021	1.85736
29023	2.69768
29025	1.93237
29027	2.22682
29029	2.2783
29031	2.67256
29033	1.96789
29035	2.57958
29037	2.11325
29039	2.26904
29041	1.97623
29043	2.42332
29045	1.93672
29047	2.08563
29049	1.97092
29051	2.27629
29053	2.12726
29055	2.31001
29057	2.29229
29059	2.27575
29061	1.86558
29063	1.86942
29065	2.30221
29067	2.41091
29069	2.67843
29071	2.36968
29073	2.28867
29075	1.78128
29077	2.36456
29079	1.84115
29081	1.76296
29083	2.19822
29085	2.27244
29087	1.66906
29089	2.09659
29091	2.49181
29093	2.39568
29095	2.11237
29097	2.31678
29099	2.46541
29101	2.12722
29103	1.92214
29105	2.27806
29107	2.05343
29109	2.33396
29111	1.97959
29113	2.29281
29115	1.90149
29117	1.90616
29119	2.42652
29121	1.94531
29123	2.52981
29125	2.2783
29127	2.02448
29129	1.78094
29131	2.27228
29133	2.65636
29135	2.20903
29137	2.06005
29139	2.21121
29141	2.19937
29143	2.655
29145	2.35855
29147	1.66857
29149	2.61056
29151	2.26293
29153	2.54749
29155	2.68882
29157	2.60389
29159	2.12733
29161	2.29166
29163	2.17427
29165	1.94976
29167	2.30771
29169	2.2831
29171	1.8014
29173	2.08567
29175	2.0552
29177	1.99353
29179	2.45521
29181	2.69262
29183	2.45261
29185	2.24147
29186	2.51103
29187	2.45557
29189	2.50958
29195	2.03952
29197	1.85562
29199	1.88666
29201	2.6712
29203	2.42674
29205	1.9738
29207	2.65182
29209	2.48036
29211	1.84408
29213	2.55106
29215	2.32526
29217	2.20955
29219	2.31124
29221	2.33996
29223	2.63051
29225	2.28887
29227	1.70694
29229	2.30616
29510	2.54781
30001	0.674986
30003	0.717635
30005	0.736262
30007	0.76387
30009	0.693687
30011	0.709716
30013	0.78563
30015	0.759269
30017	0.710735
30019	0.738805
30021	0.740516
30023	0.717575
30025	0.720202
30027	0.706584
30029	1.00885
30031	0.74569
30033	0.712453
30035	0.823144
30037	0.699229
30039	0.778983
30041	0.774982
30043	0.747808
30045	0.694573
30047	1.05467
30049	0.783626
30051	0.772177
30053	1.10075
30055	0.737418
30057	0.687169
30059	0.714872
30061	1.01481
30063	0.945448
30065	0.714786
30067	0.710902
30069	0.701537
30071	0.739823
30073	0.807155
30075	0.693665
30077	0.824307
30079	0.726
30081	0.824944
30083	0.754027
30085	0.7511
30087	0.712227
30089	1.14309
30091	0.770006
30093	0.738686
30095	0.727229
30097	0.687529
30099	0.77269
30101	0.802083
30103	0.725395
30105	0.739646
30107	0.692628
30109	0.737975
30111	0.76213
31001	1.22498
31003	1.17045
31005	0.844767
31007	0.76947
31009	0.965711
31011	1.19128
31013	0.785219
31015	1.08954
31017	0.934971
31019	1.14846
31021	1.41298
31023	1.35953
31025	1.4995
31027	1.25352
31029	0.920963
31031	0.836705
31033	0.813513
31035	1.28277
31037	1.33804
31039	1.36066
31041	1.03277
31043	1.35312
31045	0.773832
31047	1.06561
31049	0.859833
31051	1.30983
31053	1.40573
31055	1.53881
31057	0.928397
31059	1.33555
31061	1.19394
31063	1.0206
31065	1.08989
31067	1.48825
31069	0.828572
31071	1.0762
31073	1.07232
31075	0.822259
31077	1.1561
31079	1.22156
31081	1.26962
31083	1.14292
31085	0.96757
31087	0.991639
31089	1.0754
31091	0.856042
31093	1.19208
31095	1.43861
31097	1.5045
31099	1.17578
31101	0.882543
31103	0.953732
31105	0.779054
31107	1.18192
31109	1.47715
31111	0.957244
31113	0.932548
31115	1.0249
31117	0.886542
31119	1.23755
31121	1.25403
31123	0.821377
31125	1.22824
31127	1.53769
31129	1.29859
31131	1.50188
31133	1.53028
31135	0.906881
31137	1.12772
31139	1.22853
31141	1.28087
31143	1.30288
31145	1.04733
31147	1.59566
31149	0.99148
31151	1.40814
31153	1.52172
31155	1.44649
31157	0.805446
31159	1.38929
31161	0.788946
31163	1.13648
31165	0.756246
31167	1.30291
31169	1.3571
31171	0.899914
31173	1.364
31175	1.11125
31177	1.47838
31179	1.29003
31181	1.2432
31183	1.12966
31185	1.32027
32001	0.845653
32003	1.22421
32005	0.978992
32007	0.611779
32009	0.735073
32011	0.606083
32013	0.66872
32015	0.640956
32017	0.906914
32019	0.892679
32021	0.743585
32023	0.771572
32027	0.772405
32029	1.05023
32031	0.911571
32033	0.62207
32510	1.07417
33001	2.06079
33003	1.79636
33005	2.10557
33007	1.71086
33009	1.81192
33011	2.15635
33013	2.1056
33015	2.32674
33017	2.18341
33019	1.99774
34001	2.60293
34003	2.7083
34005	2.77518
34007	2.8156
34009	2.52963
34011	2.65413
34013	2.74455
34015	2.77233
34017	2.9019
34019	2.74159
34021	2.84784
34023	2.80883
34025	2.78402
34027	2.57123
34029	2.64689
34031	2.56452
34033	2.74398
34035	2.75918
34037	2.43764
34039	2.81277
34041	2.612
35001	0.853957
35003	0.709654
35005	0.941527
35006	0.68161
35007	0.62589
35009	0.902189
35011	0.859748
35013	1.02392
35015	1.03672
35017	0.843386
35019	0.776463
35021	0.744235
35023	0.92106
35025	1.08647
35027	0.755228
35028	0.679056
35029	0.961839
35031	0.708555
35033	0.644349
35035	0.858829
35037	0.844428
35039	0.679829
35041	0.91757
35043	0.746382
35045	0.75347
35047	0.736181
35049	0.768172
35051	0.805557
35053	0.731814
35055	0.665316
35057	0.748342
35059	0.703174
35061	0.798848
36001	2.11281
36003	1.8856
36005	2.97104
36007	2.06819
36009	1.94297
36011	2.02208
36013	2.05047
36015	2.04687
36017	1.94591
36019	1.91737
36021	2.31513
36023	1.94034
36025	1.90418
36027	2.46197
36029	2.08994
36031	1.72706
36033	1.79285
36035	1.91022
36037	2.03176
36039	1.93026
36041	1.65719
36043	1.823
36045	2.08668
36047	3.08983
36049	1.83521
36051	1.92277
36053	1.95691
36055	2.08443
36057	2.04305
36059	2.76896
36063	2.20533
36065	2.00329
36067	2.03652
36069	1.94864
36071	2.40956
36073	2.0999
36075	2.07622
36077	1.90053
36079	2.51464
36081	2.91727
36083	2.21362
36085	2.89252
36087	2.58163
36089	2.01247
36091	2.10244
36093	2.15223
36095	1.87298
36097	1.97798
36099	2.04139
36101	1.90614
36103	2.44433
36105	2.06824
36107	2.07369
36109	2.01376
36111	2.08502
36113	1.83279
36115	2.1599
36117	2.06957
36119	2.67329
36121	1.90952
36123	1.92333
37001	3.35214
37003	3.21991
37005	2.41177
37007	3.67454
37009	2.35077
37011	2.37994
37013	2.55141
37015	2.77956
37017	2.90692
37019	2.53816
37021	2.6057
37023	3.21204
37025	3.73107
37027	2.96904
37029	2.43497
37031	2.15366
37033	3.26075
37035	3.67398
37037	3.56162
37039	2.90954
37041	2.56751
37043	2.74346
37045	3.79445
37047	2.82517
37049	2.52746
37051	3.08693
37053	2.37604
37055	2.21363
37057	3.59629
37059	3.43702
37061	2.6812
37063	3.45856
37065	2.86374
37067	3.3601
37069	3.24637
37071	3.9497
37073	2.79018
37075	2.71254
37077	3.39236
37079	2.68952
37081	3.38762
37083	3.0556
37085	3.2321
37087	2.36357
37089	2.88481
37091	2.88932
37093	3.23236
37095	2.27629
37097	3.55305
37099	2.45083
37101	3.0092
37103	2.57901
37105	3.57971
37107	2.64963
37109	3.76873
37111	2.8817
37113	2.65774
37115	2.64483
37117	2.74132
37119	3.89722
37121	2.51013
37123	3.75212
37125	3.47747
37127	3.04935
37129	2.43058
37131	3.03136
37133	2.51181
37135	3.3822
37137	2.38931
37139	2.47318
37141	2.66839
37143	2.5106
37145	3.27277
37147	2.69726
37149	3.26008
37151	3.52965
37153	3.57125
37155	3.08041
37157	3.25438
37159	3.63256
37161	3.47823
37163	2.82082
37165	3.32889
37167	3.69157
37169	2.97092
37171	2.82298
37173	2.5787
37175	2.52102
37177	2.33356
37179	3.72173
37181	3.32696
37183	3.33173
37185	3.26136
37187	2.4924
37189	2.40649
37191	2.82418
37193	2.82461
37195	2.89146
37197	3.14974
37199	2.45366
38001	0.775555
38003	0.980595
38005	0.904417
38007	0.759346
38009	0.8712
38011	0.73969
38013	0.837001
38015	0.893784
38017	1.04187
38019	0.894301
38021	0.98687
38023	0.811293
38025	0.805389
38027	0.9275
38029	0.892866
38031	0.930346
38033	0.744731
38035	0.98492
38037	0.820549
38039	0.949694
38041	0.783351
38043	0.89996
38045	0.964362
38047	0.908906
38049	0.884024
38051	0.914532
38053	0.781209
38055	0.869572
38057	0.845071
38059	0.851957
38061	0.830783
38063	0.938166
38065	0.86733
38067	0.947564
38069	0.88913
38071	0.917489
38073	1.02817
38075	0.86019
38077	1.0917
38079	0.865279
38081	1.04325
38083	0.883205
38085	0.850675
38087	0.748577
38089	0.788652
[truncated: 1,076 more rows]

## Sheet: Figure1b
Mortality rate data used in this work are available from the Centers for Disease Control and Prevention, National Center for Health Statistics, CDC WONDER Online Database, released June 2017. Data are from the Compressed Mortality File 1999-2016 Series 20 No. 2U, 2016, as compiled from data provided by the 57 vital statistics jurisdictions through the Vital Statistics Cooperative Program. Last ac…
Notes
---
Dataset: Compressed Mortality, 1999-2016
Query Parameters:
Title: 20200831.cdcwonder.I00J98
ICD-10 Codes: I00-I99 (Diseases of the circulatory system); J00-J98 (Diseases of the respiratory system)
Year: 2016
Group By: County
Show Totals: True
Show Zero Values: True
Show Suppressed: True
Standard Population: 2000 U.S. Std. Population
Calculate Rates Per: 100,000
---
Help: See http://wonder.cdc.gov/wonder/help/cmf.html for more information.
---
Query Date: Aug 31, 2020 9:15:06 AM
---
Suggested Citation: Centers for Disease Control and Prevention, National Center for Health Statistics. Compressed Mortality File
1999-2016 on CDC WONDER Online Database, released June 2017. Data are from the Compressed Mortality File 1999-2016 Series 20 No.
2U, 2016, as compiled from data provided by the 57 vital statistics jurisdictions through the Vital Statistics Cooperative
Program. Accessed at http://wonder.cdc.gov/cmf-icd10.html on Aug 31, 2020 9:15:06 AM
---
Footnotes:
1. Data are not available for this area for all of the requested years. See Caveats below for more information.
---
Caveats:
1. Due to confidentiality constraints, sub-national death counts and rates are suppressed when the number of deaths is less than
10. Figures representing infant deaths and births have additional constraints for national and local data. More information:
http://wonder.cdc.gov/wonder/help/cmf.html#Assurance of Confidentiality.
2. Death rates are flagged as Unreliable when the rate is calculated with a numerator of 20 or less. More information:
http://wonder.cdc.gov/wonder/help/cmf.html#Unreliable.
3. About sub-national population figures for regions, divisions, states and counties: population figures for 1999 are from the
1990-1999 series of bridged-race intercensal estimates of the July 1 resident population; population figures for 2000 and 2010
are bridged-race April 1 census counts; population figures for 2001-2009 are from the revised 2000-2009 series of bridged-race
intercensal estimates of the July 1 resident population; and population figures for 2011-2015 are bridged-race postcensal
estimates of the July 1 resident population, from the Vintage 2015 series released by NCHS on June 28, 2016.
4. The population figures used in the calculation of death rates for the age group 'under 1 year' are the estimates of the
resident population that is under one year of age. More information: http://wonder.cdc.gov/wonder/help/cmf.html#Age Group.
5. The populations used to calculate standard age-adjusted rates are documented here: More information:
http://wonder.cdc.gov/wonder/help/cmf.html#2000 Standard Population.
6. The method used to calculate age-adjusted rates is documented here: More information:
http://wonder.cdc.gov/wonder/help/cmf.html#Age-Adjusted Rates.
7. Deaths for persons of unknown age are included in counts and crude rates, but are not included in age-adjusted rates.
8. Prince of Wales-Outer Ketchikan Census Area, Alaska (FIPS code 02201) data are available only for 1999-2013. For 2014 and
beyond, death counts and population estimates for Prince of Wales-Outer Ketchikan Census Area Census Area are reported as Prince
of Wales-Hyder Census Area (FIPS code 02198). Death counts and population estimates for this entity from multi-year requests,
only reflect data from 1999 through 2013; for 2014 and beyond they have been set to zero. More information:
http://wonder.cdc.gov/wonder/help/cmf.html#Prince of Wales-Outer Ketchikan Census Area.
9. Skagway-Hoonah-Angoon Census Area, Alaska (FIPS code 02232) data are available only for 1999-2013. For 2014 and beyond, death
counts and population estimates for Skagway-Hoonah-Angoon Census Area are reported as Hoonah-Angoon Census Area(FIPS code 02105)
and Skagway Municipality, (FIPS code 02230). Death counts and population estimates for this entity from multi-year requests,
only reflect data from 1999 through 2013; for 2014 and beyond they have been set to zero. More information:
http://wonder.cdc.gov/wonder/help/cmf.html#Skagway-Hoonah-Angoon Census Area.
10. Wrangell-Petersburg Census Area, Alaska (FIPS code 02280) data are available only for 1999-2013. For 2014 and beyond, death
counts and population estimates for Wrangell-Petersburg Census Area are reported as Petersburg Borough/Census Area (FIPS code
02195) and Wrangell City and Borough, (FIPS code 02275). Death counts and population estimates for this entity from multi-year
requests, only reflect data from 1999 through 2013; for 2014 and beyond they have been set to zero. More information:
http://wonder.cdc.gov/wonder/help/cmf.html#Wrangell-Petersburg Census Area.
11. Carson City, Nevada (FIPS code 32510) data are shown separately from the adjacent counties for.
12. Baltimore city, Maryland (FIPS code 24510) and Baltimore County, Maryland (FIPS code 24005) data are reported separately.
13. St. Louis city, Missouri (FIPS code 29510) and St. Louis County, Missouri (FIPS code 29189) data are reported separately.
14. Bedford city, Virginia (FIPS code 51515) data are available only for 1999-2010. For 2011 and beyond, death counts and
population estimates for Bedford city have been combined with Bedford County (FIPS code 51019). Death counts and population
estimates for this entity from multi-year requests, only reflect data from 1999 through 2010; for 2011 and beyond they have been
set to zero. More information: http://wonder.cdc.gov/wonder/help/cmf.html#Bedford-Virginia.
15. Clifton Forge city, Virginia (FIPS code 51560) data are available only for 1999-2000. For 2001 and beyond, death counts and
population estimates for Clifton Forge city have been combined with those for Alleghany county, Virginia (FIPS code 51005).
Death counts and population estimates for this entity from multi-year requests, only reflect data from 1999 through 2000; for
2001 and beyond they have been set to zero. More information: http://wonder.cdc.gov/wonder/help/cmf.html#Clifton Forge.

## Sheet: Figure2
Poll	Pop.conc.microgramperm3	Cty.conc.microgramperm3	Poll.IQR.microgramperm3
PM25_TOT	7.42358	6.50363	2.67935
PM25_OA	3.16747	2.8595	1.63364
PM25_DUST	1.69147	1.48958	0.687346
PM25_SOAAVOC	1.37034	1.13997	0.543913
PM25_SOABVOC	0.977748	1.06173	0.909203
PM25_SO4	0.970413	0.933436	0.294128
PM25_NH4NO3	0.886275	0.764028	0.463985
PM25_POA	0.819376	0.657796	0.267342
PM25_SOOT	0.429416	0.274219	0.130068
PM25_SEASPRAY	0.278539	0.182861	0.093667

## Sheet: Figure3a
Poll	region	Poll.Coeff.IQRnorm.deathsper100000	Poll.Coeff.IQRnorm.lb.deathsper100000	Poll.Coeff.IQRnorm.ub.deathsper100000
PM25_SO4	CONUS	4.50875	1.83679	7.18071
PM25_POA	CONUS	-2.42159	-3.86679	-0.97639
PM25_SOA	CONUS	7.78607	4.16731	11.4048
PM25_TOT	CONUS	3.70461	1.24207	6.16716
PM25_OA	CONUS	3.3747	0.180119	6.56927
PM25_SEASPRAY	CONUS	0.677024	-0.773831	2.12788
PM25_DUST	CONUS	2.8544	1.16896	4.53984
PM25_NH4NO3	CONUS	3.2722	1.40828	5.13613
PM25_SOOT	CONUS	-2.25139	-3.33947	-1.16331
PM25_SO4	SoutheastUS	2.44868	-3.42931	8.32667
PM25_POA	SoutheastUS	1.01202	-3.88635	5.91039
PM25_SOA	SoutheastUS	20.5145	12.5001	28.529
PM25_TOT	SoutheastUS	10.3894	4.9825	15.7963
PM25_OA	SoutheastUS	18.1908	10.1393	26.2423
PM25_SEASPRAY	SoutheastUS	-5.06208	-14.0369	3.91275
PM25_DUST	SoutheastUS	4.91651	0.169901	9.66312
PM25_NH4NO3	SoutheastUS	7.96767	-1.09132	17.0267
PM25_SOOT	SoutheastUS	0.519924	-3.33073	4.37057

## Sheet: Figure3b
Poll	region	Poll.Coeff.IQRnorm.deathsper100000	Poll.Coeff.IQRnorm.lb.deathsper100000	Poll.Coeff.IQRnorm.ub.deathsper100000
PM25_SEASPRAY	CONUS	2.69604	1.09325	4.29883
PM25_SOOT	CONUS	-8.0777	-9.66612	-6.48927
PM25_DUST	CONUS	5.1037	2.64913	7.55827
PM25_NH4NO3	CONUS	2.62069	-0.292801	5.53418
PM25_SO4	CONUS	3.89681	-0.319978	8.11361
PM25_OA	CONUS	13.1754	8.84915	17.5017
PM25_SEASPRAY	SoutheastUS	7.04786	-3.26722	17.3629
PM25_SOOT	SoutheastUS	-6.93924	-12.4834	-1.39506
PM25_DUST	SoutheastUS	4.59861	-2.48107	11.6783
PM25_NH4NO3	SoutheastUS	10.6628	0.569951	20.7557
PM25_SO4	SoutheastUS	-0.572808	-10.0517	8.9061
PM25_OA	SoutheastUS	22.3259	12.7126	31.9393

## Sheet: Figure3c
Poll	region	Poll.Coeff.IQRnorm.deathsper100000	Poll.Coeff.IQRnorm.lb.deathsper100000	Poll.Coeff.IQRnorm.ub.deathsper100000
PM25_SEASPRAY	CONUS	2.67805	1.07524	4.28087
PM25_SOOT	CONUS	-6.9307	-9.28485	-4.57654
PM25_DUST	CONUS	4.80496	2.30932	7.3006
PM25_NH4NO3	CONUS	2.57477	-0.339188	5.48872
PM25_SO4	CONUS	3.95751	-0.259756	8.17477
PM25_POA	CONUS	0.288839	-2.62735	3.20503
PM25_SOA	CONUS	12.8305	8.58281	17.0782
PM25_SEASPRAY	SoutheastUS	7.56553	-2.75454	17.8856
PM25_SOOT	SoutheastUS	-4.19565	-10.6448	2.25354
PM25_DUST	SoutheastUS	4.88926	-2.18955	11.9681
PM25_NH4NO3	SoutheastUS	9.10945	-1.14227	19.3612
PM25_SO4	SoutheastUS	-1.96236	-11.5755	7.65081
PM25_POA	SoutheastUS	0.0478171	-6.32432	6.41995
PM25_SOA	SoutheastUS	22.3294	13.2401	31.4187

## Sheet: Figure4
Poll	region	model	Poll.Coeff.IQRnorm.deathsper100000	Poll.Coeff.IQRnorm.lb.deathsper100000	Poll.Coeff.IQRnorm.ub.deathsper100000
PM25_SOAAVOC	CONUS	SP PM25	3.70393	1.58504	5.82282
PM25_SOABVOC	CONUS	SP PM25	6.22867	2.47954	9.97779
PM25_SOAAVOC	CONUS	MP SOA	3.35535	0.286655	6.42404
PM25_SOABVOC	CONUS	MP SOA	10.0747	5.75042	14.3989
PM25_SOAAVOC	SoutheastUS	SP PM25 SEast	-1.65037	-7.92592	4.62517
PM25_SOABVOC	SoutheastUS	SP PM25 SEast	20.2159	12.9294	27.5023
PM25_SOAAVOC	SoutheastUS	MP SOA SEast	-11.123	-20.86	-1.38597
PM25_SOABVOC	SoutheastUS	MP SOA SEast	24.7137	16.3111	33.1162
